# Supplementary material for: Time to Meaningful Clinical Response Across Approved and Emerging Therapies for Antihistamine-Refractory Chronic Spontaneous Urticaria: A Network Meta-Analysis
Source: J Clin Med. 2026 Jun 14;15(12):4622. doi: 10.3390/jcm15124622 (PMC13301777; doi:10.3390/jcm15124622)
Supplement: Supplementary file 1 [file jcm-15-04622-s001.zip]

Archive with 1 entries (1 files):
- jcm-4297598-supplementary.pdf
